# Supplementary material for: Antibiotic Treatment and Age Are Associated With Staphylococcus aureus Carriage Profiles During Persistence in the Airways of Cystic Fibrosis Patients
Source: Front Microbiol. 2020 Feb 26;11:230. doi: 10.3389/fmicb.2020.00230 (PMC7055462; doi:10.3389/fmicb.2020.00230)
Supplement: Supplementary file 3 [file Table_3.xlsx]

## Sheet: 1-patients according to groups
Table S3. Summary Table
group 1A: patients with persistence of prevalent clones	group 1B: 50% with non prevalent clone	group 2A: only one clone	group 2B: several clones	group 3A: dominant clone	group 3B: no dominant clone	group 4A: related clones	group 4B: no related clones
z1p1			z1p1		z1p1		z1p1
z1p2		z1p2
z1p3			z1p3	z1p3			z1p3
	z1p4		z1p4	z1p4		z1p4
	z1p5	z1p5
	z1p6	z1p6
	z1p7		z1p7		z1p7	z1p7
	z1p8		z1p8		z1p8		z1p8
	z1p9		z1p9	z1p9			z1p9
	z1p10		z1p10		z1p10		z1p10
	z1p11	z1p11
z1p12			z1p12		z1p12		z1p12
	z1p13		z1p13		z1p13		z1p13
z1p14			z1p14		z1p14		z1p14
	z1p15		z1p15	z1p15			z1p15
	z2p1		z2p1	z2p1			z2p1
	z2p2	z2p2
	z2p3	z2p3
z2p4			z2p4		z2p4		z2p4
								patient excluded due to less than 50% positive S. aureus cultures
	z2p6		z2p6	z2p6		z2p6
z2p7			z2p7		z2p7		z2p7
z2p8			z2p8		z2p8		z2p8
z2p9			z2p9	z2p9		z2p9
z2p10			z2p10	z2p10			z2p10
	z2p11		z2p11	z2p11			z2p11
	z2p12		z2p12	z2p12			z2p12
	z2p13	z2p13
	z3p1		z3p1		z3p1		z3p1
	z3p2	z3p2
	z3p3		z3p3	z3p3		z3p3
								patient exlcuded due to less than 50% positive S. aureus cultures
	z3p5		z3p5	z3p5			z3p5
	z3p6		z3p6	z3p6			z3p6
	z3p7	z3p7
								patient excluded due to less than 50% positive S. aureus cultures
	z3p9		z3p9		z3p9	z3p9
	z3p10		z3p10		z3p10		z3p10
	z3p11	z3p11
z3p12			z3p12	z3p12		z3p12
z4p1			z4p1	z4p1		z4p1
	z4p2	z4p2
z4p3			z4p3	z4p3			z4p3
	z4p4		z4p4	z4p4		z4p4
	z5p1		z5p1		z5p1		z5p1
	z5p2		z5p2		z5p2		z5p2
	z5p3	z5p3
								patient excluded due to less than 50% positive S. aureus cultures
	z5p5		z5p5	z5p5			z5p5
z5p6		z5p6
z5p7			z5p7		z5p7	z5p7
	z5p8	z5p8
	z5p9	z5p9
z5p10			z5p10		z5p10		z5p10
z5p11		z5p11
	z5p12	z5p12
	z5p13	z5p13
z5p14			z5p14	z5p14			z5p14
z5p15		z5p15
z5p16			z5p16	z5p16			z5p16
z5p17			z5p17	z5p17			z5p17
	z5p18	z5p18
	z5p19	z5p19
z5p20		z5p20
z5p22			z5p22		z5p22		z5p22
	z5p24	z5p24
z5p25			z5p25		z5p25		z5p25
	z6p1		z6p1	z6p1			z6p1
								patient excluded due to less than 50% positive S. aureus cultures
	z6p3		z6p3		z6p3	z6p3
z6p4			z6p4		z6p4		z6p4
z6p5		z6p5
	z7p2		z7p2	z7p2			z7p2
	z7p3	z7p3
z7p4			z7p4		z7p4		z7p4
	z7p5		z7p5		z7p5		z7p5
z7p6			z7p6		z7p6		z7p6
	z7p7		z7p7		z7p7		z7p7
	z8p1		z8p1	z8p1			z8p1
z8p2		z8p2
	z8p3	z8p3
z8p4			z8p4	z8p4			z8p4
	z8p5	z8p5
	z8p6		z8p6	z8p6			z8p6
	z8p7		z8p7		z8p7		z8p7
	z8p8		z8p8		z8p8		z8p8
	z8p9	z8p9
	z8p10		z8p10	z8p10			z8p10
z8p11		z8p11
z8p12			z8p12	z8p12			z8p12
	z9p1		z9p1	z9p1		z9p1
	z9p2		z9p2	z9p2			z9p2
	z9p3		z9p3	z9p3			z9p3
z9p4			z9p4		z9p4		z9p4
z10p1			z10p1	z10p1			z10p1
	z10p2		z10p2	z10p2			z10p2
	z10p3	z10p3
	z10p4	z10p4
	z10p5		z10p5		z10p5		z10p5
z10p6		z10p6
	z10p7		z10p7	z10p7		z10p7
z11p1		z11p1
	z11p2		z11p2		z11p2		z11p2
z11p3			z11p3	z11p3			z11p3
z11p4			z11p4		z11p4		z11p4
	z11p5		z11p5		z11p5		z11p5
z11p6			z11p6	z11p6		z11p6
	z11p7	z11p7
	z11p8	z11p8
z11p9			z11p9		z11p9	z11p9
	z11p10		z11p10		z11p10		z11p10
z11p11			z11p11	z11p11			z11p11
z11p12		z11p12
	z11p13	z11p13
	z12p1	z12p1
z12p3			z12p3		z12p3	z12p3
	z12p4		z12p4		z12p4		z12p4
z12p5			z12p5	z12p5			z12p5
	z12p6		z12p6		z12p6		z12p6
	z12p8	z12p8
	z12p9		z12p9		z12p9		z12p9
	z12p10		z12p10		z12p10		z12p10
z12p11		z12p11
	z12p12		z12p12		z12p12		z12p12
	z13p2	z13p2
z13p3			z13p3	z13p3		z13p3
z13p5			z13p5		z13p5	z13p5
	z13p6	z13p6
z13p7			z13p7		z13p7		z13p7
	z13p8	z13p8
								patient excluded due to less than 50% positive S. aureus cultures
	z14p2		z14p2	z14p2		z14p2
	z14p3		z14p3		z14p3		z14p3
z14p4			z14p4	z14p4		z14p4
								patient excluded due to less than 50% positive S. aureus cultures
z14p6			z14p6	z14p6		z14p6
	z14p7	z14p7
	z14p8		z14p8		z14p8		z14p8
	z14p9		z14p9	z14p9			z14p9
	z14p12	z14p12
	z14p13		z14p13	z14p13			z14p13
	z14p14	z14p14
z14p15			z14p15		z14p15		z14p15
z14p16		z14p16
z14p17		z14p17
	z14p19		z14p19	z14p19			z14p19
z14p20			z14p20		z14p20		z14p20
	z14p21		z14p21		z14p21		z14p21
	z14p22		z14p22	z14p22			z14p22
	z14p23		z14p23	z14p23			z14p23
	z14p24	z14p24
	z14p25	z14p25
z14p26			z14p26		z14p26	z14p26
	z14p27		z14p27		z14p27		z14p27
z14p28		z14p28
z14p29			z14p29		z14p29		z14p29
	z14p30		z14p30		z14p30	z14p30
	z15p1	z15p1
z15p2			z15p2		z15p2		z15p2
z15p3			z15p3	z15p3			z15p3
	z16p1		z16p1	z16p1			z16p1
	z16p2		z16p2	z16p2		z16p2
								patient excluded due to less than 50% positive S. aureus cultures
	z16p4		z16p4		z16p4		z16p4
	z16p5	z16p5
	z16p6		z16p6	z16p6		z16p6
z16p7			z16p7	z16p7			z16p7
z16p8			z16p8	z16p8		z16p8
	z17p1		z17p1	z17p1		z17p1
	z17p2	z17p2
	z17p3	z17p3
z17p4			z17p4	z17p4			z17p4
	z17p5	z17p5
	z17p6		z17p6	z17p6		z17p6
	z17p7		z17p5	z17p7			z17p7
z17p8		z17p8
z17p9			z17p9	z17p9			z17p9
	z17p10	z17p10
	z17p11	z17p11
	z17p12		z17p12		z17p12	z17p12
	z17p13		z17p13	z17p13		z17p13
z17p14			z17p14	z17p14		z17p14
z17p15			z17p15	z17p15			z17p15
	z17p16		z17p16	z17p16		z17p16
z17p17			z17p17	z17p17		z17p17
	z17p18	z17p18
z17p19			z17p19	z17p19			z17p19
	z17p20	z17p20
	z17p21		z17p21	z17p21			z17p21
	z17p22	z17p22
	z17p23	z17p23
68	115	64	119	65	54	33	86
	183 patients		183 patients		119 patients		119 patients

## Sheet: 2-patients overview
			isolates									spa-types				lung function	visits with	visits with
Patient	visits	S. aureus positve visits	nose	throat	sputum	all	spa-types	related spa-types	non-related spa-types	Patient	spa-type at every visit	nose	throat	sputum	Patient	FEV1%pred	exacerbations (%)	antibiotics (%)
z1p1	8	8	19	32	4	55	6	0	6	z1p1	0	5	4	3	z1p1	97	12.5	25
z1p2	10	9	14	10	13	37	2	0	0	z1p2	1	2	2	2	z1p2	78	20	70
z1p3	8	8	15	0	30	45	4	0	4	z1p3	1	2	0	4	z1p3	115	0	12.5
z1p4	8	8	2	4	19	25	5	4	1	z1p4	1	1	1	5	z1p4	122	0	37.5
z1p5	7	5	6	6	0	12	1	0	0	z1p5	1	1	1	0	z1p5	103	0	71.4
z1p6	6	4	1	4	0	5	2	0	2	z1p6	0	1	2	0	z1p6	90	0	62.5
z1p7	11	10	9	23	0	32	9	5	4	z1p7	0	4	9	0	z1p7	71	27.3	45.5
z1p8	9	9	6	13	0	19	3	0	3	z1p8	0	2	2	0	z1p8	92	11.1	100
z1p9	8	8	11	22	7	40	3	0	3	z1p9	1	2	2	2	z1p9	84	12.5	62.5
z1p10	9	8	18	12	5	35	10	0	10	z1p10	0	8	4	4	z1p10	51	0	44.4
z1p11	8	6	9	9	11	29	2	0	2	z1p11	1	1	1	2	z1p11	80	0	33.3
z1p12	8	8	12	14	15	41	6	0	6	z1p12	0	4	4	5	z1p12	81	0	25
z1p13	7	6	9	11	0	20	6	0	6	z1p13	0	5	5	0	z1p13	84	0	57.1
z1p14	8	8	10	13	3	26	6	2	4	z1p14	0	4	5	2	z1p14	85	0	12.5
z1p15	8	8	9	13	18	40	4	0	4	z1p15	1	2	1	3	z1p15	69	0	0
z2p1	9	9	10	13	0	23	6	2	4	z2p1	1	1	6	0	z2p1	95	0	55.6
z2p2	8	8	15	9	4	28	2	0	2	z2p2	1	1	2	1	z2p2	50	0	12.5
z2p3	6	6	10	10	0	20	1	0	1	z2p3	1	1	1	0	z2p3	83	0	0
z2p4	4	3	3	3	0	6	2	0	2	z2p4	0	2	2	0	z2p4	92	0	0
z2p5	8	2	0	2	0	2	2	0	2	z2p5		0	2	0	z2p5	117	0	28.6
z2p6	6	6	6	10	0	16	3	2	1	z2p6	1	3	2	0	z2p6	68	0	66.7
z2p7	9	9	19	20	0	39	4	2	2	z2p7	0	3	4	0	z2p7	101	0	55.6
z2p8	5	5	6	8	6	20	3	0	3	z2p8	0	3	2	2	z2p8	87	12.5	50
z2p9	7	7	5	14	15	34	7	4	3	z2p9	1	2	4	4	z2p9	91	0	16.7
z2p10	8	8	12	18	0	30	5	2	3	z2p10	1	2	4	0	z2p10	102	25	50
z2p11	9	9	7	18	0	25	4	0	4	z2p11	1	1	4	0	z2p11	97	0	44.4
z2p12	6	4	4	5	0	9	3	0	3	z2p12	1	2	2	0	z2p12	84	0	62.5
z2p13	9	6	4	6	0	10	1	0	1	z2p13	1	1	1	0	z2p13	97	22.2	22.2
z3p1	4	3	2	5	0	7	3	0	3	z3p1	0	2	3	0	z3p1	80	0	60
z3p2	8	8	10	11	9	30	1	0	1	z3p2	1	1	1	1	z3p2	61	0	50
z3p3	8	7	14	18	14	46	4	2	2	z3p3	0	3	2	4	z3p3	52	16.7	0
z3p4	4	1	0	1	0	1	1	0	1	z3p4		0	1	0	z3p4	67	14.3	71.4
z3p5	6	6	7	11	18	36	2	0	2	z3p5	1	2	2	2	z3p5	63	0	33.3
z3p6	5	5	10	11	7	28	4	0	4	z3p6	1	3	3	3	z3p6	97	0	60
z3p7	4	4	3	8	0	11	1	0	1	z3p7	1	1	1	0	z3p7	76	0	100
z3p8	2	2	1	4	5	10	2	2	0	z3p8	1	1	2	2	z3p8	39	0	0
z3p9	8	8	3	11	11	25	5	3	2	z3p9	0	3	2	4	z3p9	83	22.2	66.7
z3p10	9	8	13	13	8	34	8	3	5	z3p10	0	5	6	3	z3p10	71	11.1	55.6
z3p11	7	5	5	7	5	17	1	0	1	z3p11	1	1	1	1	z3p11	85	0	33.3
z3p12	6	6	11	21	27	59	11	6	5	z3p12	1	4	4	8	z3p12	80	16.7	16.7
z4p1	8	8	26	22	35	83	3	2	1	z4p1	1	2	3	2	z4p1	63	0	12.5
z4p2	9	8	6	24	24	54	1	0	1	z4p2	1	1	1	1	z4p2	53	11.1	66.7
z4p3	7	7	8	19	25	52	6	2	4	z4p3	0	2	3	6	z4p3	45	0	57.1
z4p4	7	7	15	26	28	69	4	2	2	z4p4	1	2	3	3	z4p4	19	0	57.1
z5p1	8	3	0	3	0	3	3	0	3	z5p1	0	0	3	0	z5p1	90	0	25
z5p2	7	5	5	9	0	14	3	0	3	z5p2	0	3	3	0	z5p2	72	14.3	85.7
z5p3	8	4	5	4	0	9	2	0	2	z5p3	0	2	2	0	z5p3	96	0	37.5
z5p4	8	2	2	2	0	4	2	0	2	z5p4	0	2	2	0	z5p4	86	25	62.5
z5p5	9	6	6	10	0	16	2	0	2	z5p5	0	2	2	0	z5p5	73	0	66.7
z5p6	8	7	3	11	3	17	1	0	1	z5p6	1	1	1	1	z5p6	82	0	100
z5p7	8	8	3	11	0	14	2	2	0	z5p7	0	2	2	0	z5p7	87	12.5	87.5
z5p8	5	4	0	7	0	7	1	0	1	z5p8	1	0	1	0	z5p8	95	0	83.3
z5p9	6	4	3	9	0	12	1	0	1	z5p9	1	1	1	0	z5p9	91	28.6	100
z5p10	8	8	10	18	2	30	3	0	3	z5p10	0	2	3	2	z5p10	85	12.5	75
z5p11	8	7	3	13	0	16	1	0	1	z5p11	1	1	1	0	z5p11	108	0	37.5
z5p12	7	7	2	0	18	20	2	0	2	z5p12	1	1	0	2	z5p12	75	14.3	85.7
z5p13	7	6	10	14	0	24	1	0	1	z5p13	1	1	1	0	z5p13	105	0	85.7
z5p14	7	7	10	13	0	23	6	2	4	z5p14	0	4	4	0	z5p14	92	0	57.1
z5p15	7	6	4	11	0	15	1	0	1	z5p15	1	1	1	1	z5p15	84	0	100
z5p16	8	7	1	10	0	11	2	0	2	z5p16	0	1	2	0	z5p16	102	0	62.5
z5p17	7	7	13	10	0	23	7	3	4	z5p17	0	5	4	0	z5p17	100	0	71.4
z5p18	8	8	9	15	0	24	2	0	2	z5p18	1	1	2	0	z5p18	70	0	87.5
z5p19	7	7	0	1	18	19	1	0	1	z5p19	1	0	1	1	z5p19	65	0	85.7
z5p20	8	7	2	7	0	9	1	0	1	z5p20	1	1	1	0	z5p20	84	12.5	100
z5p22	8	8	12	13	0	25	6	2	4	z5p22	0	5	4	0	z5p22	98	0	62.5
z5p24	8	6	6	9	0	15	2	0	2	z5p24	0	1	2	0	z5p24	78	0	75
z5p25	9	4	3	3	0	6	3	0	3	z5p25	0	2	3	0	z5p25	100	11.1	44.4
z6p1	8	7	2	13	23	38	5	2	3	z6p1	0	2	4	3	z6p1	110	0	100
z6p2	1	1	1	3	0	4	2	2	0	z6p2		1	1	0	z6p2	68	0	0
z6p3	9	9	7	11	5	23	3	2	1	z6p3	0	2	3	2	z6p3	76	0	77.8
z6p4	5	5	6	10	0	16	5	2	3	z6p4	0	2	4	0	z6p4	98	0	0
z6p5	8	7	6	9	0	15	1	0	1	z6p5	1	1	1	0	z6p5	84	0	12.5
z7p2	9	7	16	2	22	40	2	0	2	z7p2	0	2	2	1	z7p2	77	11.1	44.4
z7p3	8	8	18	21	3	42	1	0	1	z7p3	1	1	1	1	z7p3	91	0	25
z7p4	8	6	6	11	0	17	5	0	5	z7p4	0	3	5	0	z7p4	73	16.7	66.7
z7p5	8	6	5	5	0	10	3	0	3	z7p5	0	3	2	0	z7p5	89	0	12.5
z7p6	7	7	8	10	0	18	5	0	5	z7p6	0	2	5	0	z7p6	92	0	25
z7p7	6	6	8	0	12	20	9	0	9	z7p7	0	5	0	5	z7p7	93	0	33.3
z8p1	7	7	14	17	6	37	6	2	4	z8p1	1	3	6	4	z8p1	87	0	85.7
z8p2	6	6	10	9	11	30	2	0	2	z8p2	1	1	1	2	z8p2	89	0	66.7
z8p3	7	2	2	5	0	7	1	0	1	z8p3	1	1	1	0	z8p3	96	0	85.7
z8p4	4	4	2	2	8	12	3	0	3	z8p4	1	2	1	2	z8p4	93	0	50
z8p5	7	7	0	5	25	30	1	0	1	z8p5	1	0	1	1	z8p5	107	0	85.7
z8p6	4	4	6	9	0	15	2	0	2	z8p6	1	2	2	0	z8p6	68	0	100
z8p7	5	2	1	4	0	5	2	0	2	z8p7	0	1	2	0	z8p7	87	0	80
z8p8	4	4	5	5	0	10	6	2	4	z8p8	0	3	5	0	z8p8	104	0	75
z8p9	3	2	1	4	0	5	1	0	1	z8p9	1	1	1	0	z8p9	85	0	100
z8p10	6	5	5	5	10	20	5	2	3	z8p10	1	3	2	4	z8p10	106	16.7	50
z8p11	2	2	0	2	2	4	1	0	1	z8p11	1	0	1	1	z8p11	39	20	100
z8p12	4	3	2	6	7	15	3	2	1	z8p12	1	1	2	2	z8p12	54	0	50
z9p1	5	4	4	6	5	15	4	2	2	z9p1	1	2	3	2	z9p1	77	0	100
z9p2	6	6	13	7	6	26	3	0	3	z9p2	1	2	3	3	z9p2	89	16.7	83.3
z9p3	4	4	5	0	19	24	3	0	3	z9p3	1	2	0	3	z9p3	53	0	75
z9p4	3	3	4	4	0	8	4	0	4	z9p4	0	3	3	0	z9p4	87	0	0
z10p1	8	7	6	10	0	16	2	0	2	z10p1	1	2	2	0	z10p1	97	0	0
z10p2	7	7	10	15	0	25	2	0	2	z10p2	1	2	2	0	z10p2	60	14.3	14.3
z10p3	6	5	5	7	0	12	1	0	1	z10p3	1	1	1	0	z10p3	92	16.7	16.7
z10p4	4	4	0	12	0	12	2	2	0	z10p4	1	0	1	0	z10p4	41	0	100
z10p5	4	3	3	3	0	6	3	2	1	z10p5	0	2	2	0	z10p5	108	0	50
z10p6	3	2	1	5	0	6	1	0	1	z10p6	1	1	1	0	z10p6	88	0	33.3
z10p7	5	5	6	11	0	17	5	3	2	z10p7	1	1	5	0	z10p7	65	0	60
z11p1	4	3	3	2	0	5	2	0	2	z11p1	0	2	1	0	z11p1	52	0	57.1
z11p2	9	9	3	19	0	22	6	0	6	z11p2	0	2	5	0	z11p2	85	0	66.7
z11p3	7	7	5	26	0	31	4	0	4	z11p3	0	1	4	0	z11p3	78	0	50
z11p4	4	4	0	7	0	7	3	0	3	z11p4	0	0	3	0	z11p4	71	0	0
z11p5	7	7	2	12	0	14	5	0	5	z11p5	0	2	5	0	z11p5	87	14.3	14.3
z11p6	8	8	12	28	0	40	5	3	2	z11p6	1	3	4	0	z11p6	93	12.5	87.5
z11p7	3	3	3	11	0	14	2	0	2	z11p7	1	2	1	0	z11p7	66	16.7	66.7
z11p8	7	7	8	6	0	14	2	0	2	z11p8	1	1	2	0	z11p8	100	0	12.5
z11p9	8	5	6	11	0	17	3	2	1	z11p9	0	2	3	0	z11p9	95	0	50
z11p10	8	8	4	10	0	14	4	0	4	z11p10	0	1	4	0	z11p10	86	0	12.5
z11p11	7	7	6	14	3	23	4	0	4	z11p11	0	2	3	3	z11p11	83	0	44.4
z11p12	6	6	8	7	2	17	2	0	2	z11p12	1	2	1	1	z11p12	76	0	66.7
z11p13	7	7	8	13	0	21	2	2	0	z11p13	0	1	2	0	z11p13	100	0	28.6
z12p1	9	9	11	16	0	27	2	0	2	z12p1	1	2	1	0	z12p1	88	0	88.9
z12p3	7	7	4	16	0	20	4	2	2	z12p3	0	2	4	0	z12p3	93	0	14.3
z12p4	6	6	4	11	0	15	6	2	4	z12p4	0	3	4	0	z12p4	66	9.1	81.8
z12p5	5	5	8	10	0	18	2	0	2	z12p5	1	1	2	0	z12p5	68	0	0
z12p6	7	7	8	12	0	20	6	2	4	z12p6	0	3	5	0	z12p6	91	0	42.9
z12p8	6	5	7	14	0	21	2	0	2	z12p8	1	2	2	0	z12p8	109	0	66.7
z12p9	10	7	10	8	1	19	5	0	5	z12p9	0	5	4	1	z12p9	82	0	60
z12p10	6	5	11	6	2	19	8	2	6	z12p10	0	7	3	2	z12p10	98	0	33.3
z12p11	3	3	3	3	1	7	1	0	1	z12p11	1	1	1	1	z12p11	79	0	66.7
z12p12	3	2	1	3	0	4	4	0	4	z12p12	0	1	3	0	z12p12	78	0	25
z13p2	4	4	1	0	13	14	1	0	1	z13p2	1	1	0	1	z13p2	53	0	25
z13p3	6	6	11	3	17	31	4	3	1	z13p3	1	3	2	3	z13p3	54	16.7	50
z13p5	6	6	10	9	32	51	11	7	4	z13p5	0	4	4	7	z13p5	74	0	33.3
z13p6	2	2	1	0	6	7	2	0	2	z13p6	1	1	0	2	z13p6	60	50	0
z13p7	7	5	4	1	8	13	3	0	3	z13p7	0	2	1	3	z13p7	39	0	25
z13p8	2	2	0	0	5	5	1	0	1	z13p8	1	0	0	1	z13p8	97	0	50
z14p1	5	2	0	1	1	2	1	0	1	z14p1	1	0	1	1	z14p1	92	0	66.7
z14p2	8	8	4	16	2	22	3	2	1	z14p2	0	1	3	1	z14p2	69	12.5	100
z14p3	8	5	2	0	10	12	2	0	2	z14p3	0	1	0	2	z14p3	57	12.5	87.5
z14p4	6	4	4	4	0	8	3	2	1	z14p4	1	2	2	0	z14p4	72	0	57.1
z14p5	1	1	0	3	0	3	1	0	1	z14p5		0	1	0	z14p5	51	20	100
z14p6	9	7	14	13	0	27	4	2	2	z14p6	0	3	3	0	z14p6	95	22.2	11.1
z14p7	5	5	5	7	0	12	2	0	2	z14p7	1	1	2	0	z14p7	84	20	40
z14p8	4	3	1	4	0	5	4	0	4	z14p8	0	1	3	0	z14p8	106	16.7	0
z14p9	4	4	8	9	0	17	5	0	5	z14p9	1	2	5	0	z14p9	89	0	0
z14p12	8	7	0	17	0	17	2	2	0	z14p12	1	0	2	0	z14p12	74	0	100
z14p13	8	7	3	11	4	18	3	0	3	z14p13	0	2	2	2	z14p13	69	11.1	66.7
z14p14	3	3	3	1	9	13	2	0	2	z14p14	1	1	1	2	z14p14	104	0	66.7
z14p15	6	4	3	12	0	15	2	0	2	z14p15	0	1	2	0	z14p15	92	16.7	66.7
z14p16	6	6	4	19	0	23	2	0	2	z14p16	1	2	2	0	z14p16	68	12.5	87.5
z14p17	6	5	7	8	0	15	1	0	1	z14p17	1	1	1	0	z14p17	82	10	50
z14p19	3	3	5	6	4	15	3	0	3	z14p19	1	3	2	1	z14p19	118	0	66.7
z14p20	7	3	0	14	0	14	2	0	2	z14p20	0	0	2	0	z14p20	61	14.3	28.6
z14p21	7	6	1	6	11	18	4	0	4	z14p21	0	1	2	3	z14p21	88	0	85.7
z14p22	7	6	6	15	0	21	2	0	2	z14p22	1	2	2	0	z14p22	80	11.1	55.6
z14p23	7	7	5	14	0	19	2	0	2	z14p23	1	2	2	0	z14p23	85	0	14.3
z14p24	9	9	1	9	7	17	1	0	1	z14p24	1	1	1	1	z14p24	67	0	100
z14p25	4	3	1	2	1	4	2	0	2	z14p25	0	1	2	1	z14p25	68	50	25
z14p26	8	5	6	14	3	23	4	2	2	z14p26	0	1	4	1	z14p26	89	0	87.5
z14p27	8	6	6	7	0	13	2	0	2	z14p27	0	2	2	0	z14p27	97	12.5	50
z14p28	6	5	6	4	0	10	1	0	1	z14p28	1	1	1	0	z14p28	80	16.7	16.7
z14p29	8	8	11	18	0	29	6	0	6	z14p29	0	3	6	0	z14p29	98	0	33.3
z14p30	8	5	5	5	5	15	3	2	1	z14p30	0	2	3	2	z14p30	88	0	0
z15p1	5	4	4	3	9	16	1	0	1	z15p1	1	1	1	1	z15p1	73	0	33.3
z15p2	6	5	8	11	0	19	5	0	5	z15p2	0	2	5	0	z15p2	99	16.7	16.7
z15p3	8	8	13	18	0	31	6	2	4	z15p3	1	3	5	0	z15p3	94	12.5	0
z16p1	7	7	9	0	29	38	12	4	8	z16p1	0	5	0	9	z16p1	40	0	37.5
z16p2	8	7	9	5	19	33	4	2	2	z16p2	1	4	2	2	z16p2	54	0	62.5
z16p3	2	2	2	2	0	4	1	0	1	z16p3	1	1	1	0	z16p3	107	0	25
z16p4	9	5	6	2	5	13	3	0	3	z16p4	0	2	1	1	z16p4	100	0	11.1
z16p5	3	3	0	0	3	3	1	0	1	z16p5	1	0	0	1	z16p5	46	0	40
z16p6	14	13	10	2	20	32	6	3	3	z16p6	0	3	1	5	z16p6	40	7.1	7.1
z16p7	6	5	4	0	17	21	3	0	3	z16p7	1	3	0	2	z16p7	68	33.3	33.3
z16p8	18	15	6	1	51	58	5	4	1	z16p8	1	1	1	5	z16p8	50	22.2	50
z17p1	8	7	9	6	0	15	4	2	2	z17p1	0	3	3	0	z17p1	100	0	87.5
z17p2	8	7	4	4	3	11	1	0	1	z17p2	1	1	1	1	z17p2	96	0	62.5
z17p3	7	7	12	0	10	22	2	0	2	z17p3	1	1	0	2	z17p3	88	14.3	85.7
z17p4	7	6	8	11	3	22	3	0	3	z17p4	1	2	2	1	z17p4	107	0	62.5
z17p5	8	8	9	7	1	17	2	0	2	z17p5	1	1	2	1	z17p5	92	0	37.5
z17p6	5	4	3	4	2	9	4	2	2	z17p6	1	3	3	1	z17p6	84	0	50
z17p7	6	5	10	7	5	22	3	0	3	z17p7	1	2	2	1	z17p7	104	0	28.6
z17p8	8	8	8	0	17	25	2	2	0	z17p8	1	2	0	1	z17p8	84	12.5	100
z17p9	8	7	11	6	0	17	3	0	3	z17p9	1	3	1	0	z17p9	90	0	50
z17p10	8	8	7	8	1	16	2	0	2	z17p10	1	1	2	1	z17p10	100	0	62.5
z17p11	5	4	2	0	5	7	2	0	2	z17p11	1	1	0	2	z17p11	70	14.3	85.7
z17p12	8	8	6	4	10	20	4	2	2	z17p12	0	2	3	3	z17p12	89	0	62.5
z17p13	8	8	13	0	23	36	6	4	2	z17p13	1	5	0	3	z17p13	86	0	50
z17p14	7	7	9	9	1	19	3	2	1	z17p14	1	1	3	1	z17p14	74	0	62.5
z17p15	8	8	8	7	13	28	2	0	2	z17p15	1	1	2	2	z17p15	106	0	87.5
z17p16	8	8	3	0	29	32	2	2	0	z17p16	1	1	0	2	z17p16	71	0	87.5
z17p17	3	3	1	0	14	15	4	2	2	z17p17	1	1	0	4	z17p17	80	0	100
z17p18	7	7	5	0	10	15	1	0	1	z17p18	1	1	0	1	z17p18	114	12.5	75
z17p19	8	8	5	0	16	21	2	0	2	z17p19	0	2	0	2	z17p19	113	0	75
z17p20	8	8	7	0	21	28	2	2	0	z17p20	1	2	0	1	z17p20	107	0	87.5
z17p21	6	3	1	0	6	7	2	0	2	z17p21	0	1	0	2	z17p21	68	0	37.5
z17p22	8	7	0	0	15	15	2	0	2	z17p22	1	0	0	2	z17p22	68	0	50
z17p23	8	8	1	0	27	28	2	2	0	z17p23	0	1	0	2	z17p23	100	0	37.5
mean	6.6911	5.86387	6.13089	8.47644	5.77487	20.3822	3.19372	0.801047	2.37696	mean	*	1.86911	2.1623	1.18325
sum	1278	1120	1171	1619	1103	3893	*	*	*	sum	107
	The eight patients either had only one single visit (n= 3), or did not have two visits with a time period of at least six months (n= 2) or did not have S. aureus cultures in at at least 50 % of their visits (n= 3).

## Sheet: 3-centers overview
	patients	spa types	Average no. of spa types per patient per center	No. of spa types related to at least one other spa type in our study per center	Patients with related spa types per center	Patients with dominant spa types per center	EBURP spa-CCs	EBURP no founder-CCs	EBURP Singletons	EBURP excluded
Center 1	15	50	3.33333	11	3	7	6	2	19	4
Center 2	13	35	2.69231	12	5	9	3	4	10	2
Center 3	12	37	3.08333	16	5	6	4	2	11	3
Center 4	4	13	3.25	6	3	3	1	1	7	0
Center 5	23	40	1.73913	9	4	10	3	6	13	3
Center 6	5	14	2.8	8	4	1	1	2	5	1
Center 7	6	21	3.5	0	0	1	0	3	12	3
Center 8	12	27	2.25		4	10	2	3	13	2
Center 9	4	14	3.5	2	1	3	0	2	10	0
Center 10	7	16	2.28571	7	3	6	2	1	7	1
Center 11	13	34	2.61538	7	3	4	6	1	11	0
Center 12	10	35	3.5	8	4	4	3	5	11	1
Center 13	6	17	2.83333	10	2	4	2	1	4	0
Center 14	27	53	1.96296	12	6	13	5	8	14	5
Center 15	3	12	4	2	1	2	0	2	8	0
Center 16	8	32		13	4	5	3	4	10	1
Center 17	23	48	2.08696	22	10	18	6	5	10	3
all 191 patients	191	265					12	8	36	18
