# Supplementary material for: Antibiotic Treatment and Age Are Associated With Staphylococcus aureus Carriage Profiles During Persistence in the Airways of Cystic Fibrosis Patients
Source: Front Microbiol. 2020 Feb 26;11:230. doi: 10.3389/fmicb.2020.00230 (PMC7055462; doi:10.3389/fmicb.2020.00230)
Supplement: Supplementary file 7 [file Table_7.xlsx]

## Sheet: z1p1
Table S7. Information about individual patients
Labor-Nr.	Specimen	Visit	spa-Typ	Repeats	Sex	Date of visit	Age at visit	FEV	MEF	VC	AntiStaph	Cef	CefBegM	CefBegJ	CefEndM	CefEndJ	CefInd	Azi	InhalAB	Tobra	TobraZyk	TobraTage	ABNUM	ABMed	ABGabe	ABBegDTC	ABTage	PSSA3	MSSA3	MLSB3	MRSA3	Amino3	Gyra3	ResTMP3
s1	Sputum	1	t159	14-44-13-12-17-17-23-18-17	m	6/30/2008	11	2,61	1,54	3,01	0							0	0				1					0	1	0	0	1	1	1
s2	Nose	1	t002	26-23-17-34-17-20-17-12-17-16		6/30/2008		2,61	1,54	3,01	0							0	0				1					0	1	0	0	1	1	1
s3	Throat	1	t002	26-23-17-34-17-20-17-12-17-16		6/30/2008		2,61	1,54	3,01	0							0	0				1					0	1	0	0	1	1	1
s47 1	Throat	2	t159	14-44-13-12-17-17-23-18-17		10/16/2008	12	3,35	2,41	3,58	0							0	1	1	2	28	1	Ciprofloxacin	1	8/7/2008	28	0	1	0	0	1	1	1
s47 2	Throat	2	t159	14-44-13-12-17-17-23-18-17																								0	1	0	0	1	1	1
s47 3	Throat	2	t002	26-23-17-34-17-20-17-12-17-16																								0	1	0	0	1	1	1
s47 4	Throat	2	t078	04-21-12-41-20-17-12-12-17																								0	1	0	0	1	1	1
s47 5	Throat	2	t078	04-21-12-41-20-17-12-12-17																								0	1	0	0	1	1	1
s47 6	Throat	2	t078	04-21-12-41-20-17-12-12-17																								0	1	0	0	1	1	1
s168 1	Nose	3	t078	04-21-12-41-20-17-12-12-17		2/13/2009	12																					0	1	0	0	1	1	1
s168 2	Nose	3	t5430	04-44-33-31-12-16-34-16-34-16-12-25-22-22-34																								0	1	0	0	0	1	1
s168 3	Nose	3	t078	04-21-12-41-20-17-12-12-17																								0	1	0	0	1	1	1
s168 4	Nose	3	t078	04-21-12-41-20-17-12-12-17																								0	1	0	0	1	0	1
s168 5	Nose	3	t078	04-21-12-41-20-17-12-12-17																								0	1	0	0	1	1	1
s168 6	Nose	3	t078	04-21-12-41-20-17-12-12-17																								0	1	0	0	0	1	0
s168 7	Nose	3	t078	04-21-12-41-20-17-12-12-17																								0	1	0	0	0	1	0
s169 1	Nose	3	t5430	04-44-33-31-12-16-34-16-34-16-12-25-22-22-34		2/9/2009	12	3,16	1,71	3,72	1	1	1	2009	1	2009	3	0	0				1					0	1	0	0	0	1	1
s169 2	Nose	3	t002	26-23-17-34-17-20-17-12-17-16																								1	1	0	0	1	1	1
s169 3	Nose	3	t002	26-23-17-34-17-20-17-12-17-16																								0	1	0	0	1	1	1
s170 1	Throat	3	t078	04-21-12-41-20-17-12-12-17		2/9/2009	12	3,16	1,71	3,72	1	1	1	2009	1	2009	3	0	0				1					0	1	0	0	1	1	1
s170 2	Throat	3	t5430	04-44-33-31-12-16-34-16-34-16-12-25-22-22-34																								0	1	0	0	0	1	1
s170 3	Throat	3	t5430	04-44-33-31-12-16-34-16-34-16-12-25-22-22-34																								0	1	0	0	0	1	1
s170 4	Throat	3	t078	04-21-12-41-20-17-12-12-17																								0	1	0	0	0	1	1
s170 5	Throat	3	t078	04-21-12-41-20-17-12-12-17																								0	1	0	0	0	1	0
s550 1	Nose	4	t159	14-44-13-12-17-17-23-18-17		6/8/2009	12	3,56	1,85	4,27	1	1	5	2009	5	2009	3	0	0				1					0	1	0	0	1	1	1
s550 2	Nose	4	t5430	04-44-33-31-12-16-34-16-34-16-12-25-22-22-34																								0	1	0	0	0	1	1
s551 1	Throat	4	t078	04-21-12-41-20-17-12-12-17		6/8/2009	12	3,56	1,85	4,27	1	1	5	2009	5	2009	3	0	0				1					0	1	0	0	1	0	1
s551 2	Throat	4	t078	04-21-12-41-20-17-12-12-17																								0	1	0	0	1	0	1
s551 3	Throat	4	t078	04-21-12-41-20-17-12-12-17																								0	1	0	0	1	0	1
s551 4	Throat	4	t078	04-21-12-41-20-17-12-12-17																								0	1	0	0	1	0	1
s551 5	Throat	4	t078	04-21-12-41-20-17-12-12-17																								0	1	0	0	1	0	1
s919	Nose	5	t5430	04-44-33-31-12-16-34-16-34-16-12-25-22-22-34		9/7/2009	13	3,64	1,96	4,4	0							0	0				1	Ciprofloxacim	1	6/30/2009	20	0	1	0	0	0	0	1
s920 1	Throat	5	t002	26-23-17-34-17-20-17-12-17-16		9/7/2009	13	3,64	1,96	4,4	0							0	0				1	Ciprofloxacim	1	6/30/2009	20	0	1	0	0	1	1	1
s920 2	Throat	5	t078	04-21-12-41-20-17-12-12-17																								0	1	0	0	1	0	1
s920 3	Throat	5	t002	26-23-17-34-17-20-17-12-17-16																								0	1	0	0	1	1	1
s920 4	Throat	5	t002	26-23-17-34-17-20-17-12-17-16																								0	1	0	0	1	1	1
s920 5	Throat	5	t078	04-21-12-41-20-17-12-12-17																								0	1	0	0	1	1	1
s1318 1	Sputum	6	t084	07-23-12-34-34-12-12-23-02-12-23		12/10/2009	13	3,87	2,2	4,41	0							0	0				1					1	1	0	0	1	1	1
s1318 2	Sputum	6	t5430	04-44-33-31-12-16-34-16-34-16-12-25-22-22-34																								0	1	0	0	1	0	1
s1318 3	Sputum	6	t5430	04-44-33-31-12-16-34-16-34-16-12-25-22-22-34																								0	1	0	0	1	0	1
s1319	Nose	6	t5430	04-44-33-31-12-16-34-16-34-16-12-25-22-22-34																								0	1	0	0	0	0	1
s1320 1	Throat	6	t5430	04-44-33-31-12-16-34-16-34-16-12-25-22-22-34																								0	1	0	0	0	1	1
s1320 2	Throat	6	t002	26-23-17-34-17-20-17-12-17-16																								0	1	1	0	1	1	1
s1320 3	Throat	6	t5430	04-44-33-31-12-16-34-16-34-16-12-25-22-22-34																								0	1	0	0	1	1	1
s1872 1	Nose	7	t5430	04-44-33-31-12-16-34-16-34-16-12-25-22-22-34		3/15/2010	13	4,06	2,49	4,58	0							0	1	1	1	28	1					0	1	0	0	0	0	1
s1872 2	Nose	7	t5430	04-44-33-31-12-16-34-16-34-16-12-25-22-22-34																								0	1	0	0	0	0	1
s1873 1	Throat	7	t159	14-44-13-12-17-17-23-18-17		3/15/2010	13	4,06	2,49	4,58	0							0	1	1	1	28	1					0	1	0	0	1	1	1
s1873 2	Throat	7	t159	14-44-13-12-17-17-23-18-17																								0	1	0	0	1	1	1
s1873 3	Throat	7	t078	04-21-12-41-20-17-12-12-17																								0	1	0	0	1	1	1
s1873 4	Throat	7	t078	04-21-12-41-20-17-12-12-17																								0	1	0	0	1	0	1
s2297 1	Nose	8	t9883	04-16-34-16-34-16-12-25-22-22-34		6/14/2010	13	3,6	1,45	4,6	0							0	0				1					0	1	0	0	0	1	1
s2297 2	Nose	8	t5430	04-44-33-31-12-16-34-16-34-16-12-25-22-22-34																								0	1	0	0	0	0	1
s2298 1	Throat	8	t5430	04-44-33-31-12-16-34-16-34-16-12-25-22-22-34		6/14/2010	13	3,6	1,45	4,6	0							0	0				1					0	1	0	0	0	0	1
s2298 2	Throat	8	t078	04-21-12-41-20-17-12-12-17																								0	1	0	0	1	0	1
s2298 3	Throat	8	t078	04-21-12-41-20-17-12-12-17																								0	1	0	0	1	1	1

## Sheet: z1p2
Labor-Nr.	Specimen	Visit	spa-Typ	Repeats	Sex	Date of visit	Age at visit	FEV	MEF	VC	AntiStaph	Cef	CefBegM	CefBegJ	CefEndM	CefEndJ	CefInd	CefOn	ABstaph	ABstaphTxt	ABstaphBegM	ABstaphBegJ	ABstaphEndM	ABstaphEndJ	ABstaphInd	Azi	InhalAB	Tobra	TobraZyk	TobraTage	ABNUM	ABMed	ABGabe	ABBegDTC	ABTage	PSSA3	MSSA3	MLSB3	MRSA3	Amino3	Gyra3	ResTMP3
s6	Sputum	1	t012	15-12-16-02-16-02-25-17-24-24	m	7/1/2008	17	3,1	1,62	3,6	1	1	2	2007			2									0	0				1	Tobramycin	2	4/5/2008	8	0	1	0	0	1	1	1
s7 1	Nose	1	t012	15-12-16-02-16-02-25-17-24-24		7/1/2008	17	3,1	1,62	3,6	1	1	2	2007			2									0	0				1	Tobramycin	2	4/5/2008	8	0	1	0	0	1	1	1
s7 2	Nose	1	t012	15-12-16-02-16-02-25-17-24-24																																0	1	0	0	1	1	1
s7 3	Nose	1	t012	15-12-16-02-16-02-25-17-24-24																																0	1	0	0	1	1	1
s7 4	Nose	1	t012	15-12-16-02-16-02-25-17-24-24																																0	1	0	0	1	1	1
s42	Nose	2	t012	15-12-16-02-16-02-25-17-24-24		9/15/2008	17	2,87	1,31	3,61		1	2	2007			2									0	0				1					0	1	0	0	1	1	1
s43 1	Throat	2	t012	15-12-16-02-16-02-25-17-24-24		9/15/2008	17	2,87	1,31	3,61		1	2	2007			2									0	0				1					0	1	0	0	1	1	1
s43 2	Throat	2	t012	15-12-16-02-16-02-25-17-24-24																																0	1	0	0	1	1	1
s82 1	Sputum	3	t012	15-12-16-02-16-02-25-17-24-24		12/8/2008	17	2,37	,74	3,21	1	1					1	1	1	Tavarnic	9	2008	10	2008	3						1	Tavanic s.o.	1	9/22/2008	14	0	1	0	0	1	1	1
s82 2	Sputum	3	t012	15-12-16-02-16-02-25-17-24-24																																0	1	0	0	1	1	1
s82 3	Sputum	3	t012	15-12-16-02-16-02-25-17-24-24																																0	1	0	0	1	1	1
s83 1	Nose	3	t012	15-12-16-02-16-02-25-17-24-24		12/8/2008	17	2,37	,74	3,21	1	1					1	1	1	Tavarnic	9	2008	10	2008	3						1	Tavanic s.o.	1	9/22/2008	14	0	1	0	0	1	1	1
s83 2	Nose	3	t012	15-12-16-02-16-02-25-17-24-24																																0	1	0	0	1	1	1
s84 1	Throat	3	t012	15-12-16-02-16-02-25-17-24-24		12/8/2008	17	2,37	,74	3,21	1	1					1	1	1	Tavarnic	9	2008	10	2008	3						1	Tavanic s.o.	1	9/22/2008	14	0	1	0	0	1	1	1
s84 2	Throat	3	t012	15-12-16-02-16-02-25-17-24-24																																0	1	0	0	1	1	1
s136 1	Sputum	4	t012	15-12-16-02-16-02-25-17-24-24		1/26/2009	17	3,03	1,28	4,1	1	1					1	1								0	0				1	Tavanic	1	12/8/2008	14	0	1	0	0	1	1	1
s136 2	Sputum	4	t012	15-12-16-02-16-02-25-17-24-24																																0	1	0	0	1	1	1
s137 1	Nose	4	t012	15-12-16-02-16-02-25-17-24-24		1/26/2009	17	3,03	1,28	4,1	1	1					1	1								0	0				1	Tavanic	1	12/8/2008	14	0	1	0	0	1	1	1
s137 2	Nose	4	t012	15-12-16-02-16-02-25-17-24-24																																0	1	0	0	1	1	1
s283 1	Sputum	5	t012	15-12-16-02-16-02-25-17-24-24		3/23/2009	17	2,7	,97	3,41	1	1						1								0	0				1					0	1	0	0	1	1	1
s283 2	Sputum	5	t012	15-12-16-02-16-02-25-17-24-24																																0	1	0	0	1	1	1
s284 1	Nose	5	t012	15-12-16-02-16-02-25-17-24-24		3/23/2009	17	2,7	,97	3,41	1	1						1								0	0				1					0	1	0	0	1	1	1
s284 2	Nose	5	t012	15-12-16-02-16-02-25-17-24-24																																0	1	0	0	1	1	1
s284 3	Nose	5	t012	15-12-16-02-16-02-25-17-24-24																																0	1	0	0	1	1	1
s370	Sputum	6	t012	15-12-16-02-16-02-25-17-24-24		4/24/2009	18	3,06	1,32	3,74	1								1	Clarithromycin	3	2009	4	2009	2	0	1	1	1	28	1	Ciprobay	1	4/18/2009	21	0	1	0	0	1	1	1
s741 1	Sputum	8	t012	15-12-16-02-16-02-25-17-24-24		7/22/2009	18	2,43	,99	3,2	1	1	5	2009	8	2009	2	1								0	1	1	3	28	1					0	1	0	0	1	1	1
s741 2	Sputum	8	t012	15-12-16-02-16-02-25-17-24-24																																0	1	0	0	1	1	1
s743 1	Throat	8	t012	15-12-16-02-16-02-25-17-24-24		7/22/2009	18	2,43	,99	3,2	1	1	5	2009	8	2009	2	1								0	1	1	3	28	1					0	1	0	0	1	1	1
s743 2	Throat	8	t012	15-12-16-02-16-02-25-17-24-24																																0	1	0	0	1	1	1
s743 3	Throat	8	t012	15-12-16-02-16-02-25-17-24-24																																0	1	0	0	1	1	1
s1724	Throat	9	t012	15-12-16-02-16-02-25-17-24-24		2/11/2010	18	2,82	1,13	3,64	1	1	7	2009	8	2009	2		1	Clindamycin	10	2009	11	2009	3	0	0				1					0	1	1	0	1	0	1
s2180 1	Sputum	10	t166	04-44-33-31-12-16-34-16-12-25-22-34		5/17/2010	19	3,31	1,11	3,95	0															0	1	1	1	21	1	Tobramycin 1x500mg	2	3/15/2010	14	0	1	0	0	1	1	1
s2180 2	Sputum	10	t012	15-12-16-02-16-02-25-17-24-24																																0	1	0	0	1	1	1
s2181 1	Nose	10	t166	04-44-33-31-12-16-34-16-12-25-22-34		5/17/2010	19	3,31	1,11	3,95	0															0	1	1	1	21	1	Tobramycin 1x500mg	2	3/15/2010	14	0	1	0	0	1	1	1
s2181 2	Nose	10	t012	15-12-16-02-16-02-25-17-24-24																																0	1	0	0	1	1	0
s2182 1	Throat	10	t166	04-44-33-31-12-16-34-16-12-25-22-34		5/17/2010	19	3,31	1,11	3,95	0															0	1	1	1	21	1	Tobramycin 1x500mg	2	3/15/2010	14	0	1	0	0	1	1	1
s2182 2	Throat	10	t012	15-12-16-02-16-02-25-17-24-24																																0	1	0	0	1	1	1

## Sheet: z1p3
Labor-Nr.	Specimen	Visit	spa-Typ	Repeats	Sex	Date of visit	Age at visit	FEV	MEF	VC	AntiStaph	Cef	CefBegM	CefBegJ	CefEndM	CefEndJ	CefInd	Azi	InhalAB	Poly	PolyZyk	PolyTage	ABNUM	ABMed	ABGabe	ABBegDTC	ABTage	PSSA3	MSSA3	MLSB3	MRSA3	Amino3	Gyra3	ResTMP3
s10 1	Sputum	1	t091	07-23-21-17-34-12-23-02-12-23	m	7/10/2008	20	5,84	3,42	7,21	0							0	0				1					0	1	0	0	1	1	1
s10 2	Sputum	1	t091	07-23-21-17-34-12-23-02-12-23																								0	1	0	0	1	1	1
s10 3	Sputum	1	t164	07-06-17-21-34-34-22-34																								0	1	0	0	1	1	1
s10 4	Sputum	1	t091	07-23-21-17-34-12-23-02-12-23																								0	1	0	0	1	1	1
s11 1	Nose	1	t091	07-23-21-17-34-12-23-02-12-23		7/10/2008	20	5,84	3,42	7,21	0							0	0				1					0	1	0	0	1	1	1
s11 2	Nose	1	t091	07-23-21-17-34-12-23-02-12-23																								0	1	0	0	1	1	1
s11 3	Nose	1	t091	07-23-21-17-34-12-23-02-12-23																								0	1	0	0	1	1	1
s48 1	Sputum	2	t091	07-23-21-17-34-12-23-02-12-23		10/23/2008	20	5,98	3,28	7,21	0							0	0				1					0	1	0	0	1	1	1
s48 2	Sputum	2	t091	07-23-21-17-34-12-23-02-12-23																								0	1	0	0	1	1	1
s48 3	Sputum	2	t015	08-16-02-16-34-13-17-34-16-34																								0	1	0	0	1	1	1
s48 4	Sputum	2	t164	07-06-17-21-34-34-22-34																								1	1	1	0	1	1	1
s49	Nose	2	t015	08-16-02-16-34-13-17-34-16-34		10/23/2008	20	5,98	3,28	7,21	0							0	0				1					0	1	0	0	1	1	1
s132 1	Sputum	3	t091	07-23-21-17-34-12-23-02-12-23		1/22/2009	20	6,2	3,88	7,22	0							0	0				1					0	1	0	0	1	1	1
s132 2	Sputum	3	t091	07-23-21-17-34-12-23-02-12-23																								1	1	0	0	1	1	1
s132 3	Sputum	3	t164	07-06-17-21-34-34-22-34																								0	1	0	0	1	1	1
s132 4	Sputum	3	t164	07-06-17-21-34-34-22-34																								0	1	0	0	1	1	1
s374 1	Sputum	4	t091	07-23-21-17-34-12-23-02-12-23		4/23/2009	21	5,98	3,54	7,15	0							0	0				1					0	1	0	0	1	1	1
s374 2	Sputum	4	t091	07-23-21-17-34-12-23-02-12-23																								0	1	0	0	1	1	1
s374 3	Sputum	4	t091	07-23-21-17-34-12-23-02-12-23																								0	1	0	0	1	1	1
s375 1	Nose	4	t091	07-23-21-17-34-12-23-02-12-23		4/23/2009	21	5,98	3,54	7,15	0							0	0				1					0	1	0	0	1	1	1
s375 2	Nose	4	t091	07-23-21-17-34-12-23-02-12-23																								0	1	0	0	1	1	1
s375 3	Nose	4	t091	07-23-21-17-34-12-23-02-12-23																								0	1	0	0	1	1	1
s375 4	Nose	4	t091	07-23-21-17-34-12-23-02-12-23																								0	1	0	0	1	1	1
s733 1	Sputum	5	t091	07-23-21-17-34-12-23-02-12-23		7/23/2009	21	6,04	3,63	7,09	0							0	0				1					0	1	0	0	1	1	1
s733 2	Sputum	5	t091	07-23-21-17-34-12-23-02-12-23																								0	1	0	0	1	1	1
s733 3	Sputum	5	t091	07-23-21-17-34-12-23-02-12-23																								0	1	0	0	1	1	1
s733 4	Sputum	5	t091	07-23-21-17-34-12-23-02-12-23																								0	1	0	0	1	1	1
s733 5	Sputum	5	t1544	07-22-34																								0	1	1	0	1	1	1
s734 1	Nose	5	t091	07-23-21-17-34-12-23-02-12-23		7/23/2009	21	6,04	3,63	7,09	0							0	0				1					0	1	0	0	1	1	1
s734 2	Nose	5	t091	07-23-21-17-34-12-23-02-12-23																								0	1	0	0	1	1	1
s1119 1	Sputum	6	t091	07-23-21-17-34-12-23-02-12-23		10/22/2009	21	6,02	3,72	7,07	0							0	1	1	1	28	1	Ciprofloxacin	1	8/7/2009	14	0	1	0	0	1	1	1
s1119 2	Sputum	6	t091	07-23-21-17-34-12-23-02-12-23																								0	1	0	0	1	1	1
s1119 3	Sputum	6	t164	07-06-17-21-34-34-22-34																								0	1	1	0	1	1	1
s1119 4	Sputum	6	t091	07-23-21-17-34-12-23-02-12-23																								0	1	0	0	1	1	1
s1119 5	Sputum	6	t015	08-16-02-16-34-13-17-34-16-34																								0	1	0	0	1	1	1
s1120 1	Nose	6	t091	07-23-21-17-34-12-23-02-12-23		10/22/2009	21	6,02	3,72	7,07	0							0	1	1	1	28	1	Ciprofloxacin	1	8/7/2009	14	0	1	0	0	1	1	1
s1120 2	Nose	6	t091	07-23-21-17-34-12-23-02-12-23																								0	1	0	0	1	1	1
s1120 3	Nose	6	t091	07-23-21-17-34-12-23-02-12-23																								0	1	0	0	1	1	1
s1639 1	Sputum	7	t091	07-23-21-17-34-12-23-02-12-23		2/4/2010	22	6,23	4,07	7,21	1	1	1	2010	2	2010	3	0	0				1					0	1	0	0	1	1	1
s1639 2	Sputum	7	t091	07-23-21-17-34-12-23-02-12-23																								0	1	0	0	1	1	1
s1639 3	Sputum	7	t091	07-23-21-17-34-12-23-02-12-23																								0	1	0	0	1	0	1
s2114 1	Sputum	8	t091	07-23-21-17-34-12-23-02-12-23		5/5/2010	22	6,2	3,83	7,21	0							0	0				1					0	1	0	0	1	1	1
s2114 2	Sputum	8	t015	08-16-02-16-34-13-17-34-16-34																								0	1	0	0	1	1	1
s2115 1	Nose	8	t091	07-23-21-17-34-12-23-02-12-23		5/5/2010	22	6,2	3,83	7,21	0							0	0				1					0	1	0	0	1	1	1
s2115 2	Nose	8	t091	07-23-21-17-34-12-23-02-12-23																								0	1	0	0	1	1	1

## Sheet: z1p4
Labor-Nr.	Specimen	Visit	spa-Typ	Repeats	Sex	Date of visit	Age at visit	FEV	MEF	VC	AntiStaph	Cef	CefBegM	CefBegJ	CefEndM	CefEndJ	CefInd	ABstaph	ABstaphTxt	ABstaphBegM	ABstaphBegJ	ABstaphEndM	ABstaphEndJ	ABstaphInd	Azi	InhalAB	Poly	PolyZyk	PolyTage	ABNUM	ABMed	ABGabe	ABBegDTC	ABTage	PSSA3	MSSA3	MLSB3	MRSA3	Amino3	Gyra3	ResTMP3
s14 1	Sputum	1	t050	08-16-02-16-34-34-17-34-16-34	m	7/10/2008	20	6,36	4,04	7,34	0														0	0				1					0	1	0	0	1	1	1
s14 2	Sputum	1	t050	08-16-02-16-34-34-17-34-16-34																															0	1	0	0	1	1	0
s50	Sputum	2	t050	08-16-02-16-34-34-17-34-16-34		10/23/2008	20	6,34	2,64	7,69	0														0	0				1					0	1	0	0	1	1	1
s134	Sputum	3	t050	08-16-02-16-34-34-17-34-16-34		1/22/2009	20	5,83	2,07	7,49	1							1	Tavanic	1	2009	1	2009	3	0	0				1					0	1	0	0	1	1	1
s376 1	Sputum	4	t050	08-16-02-16-34-34-17-34-16-34		4/23/2009	21	6,38	3,06	7,79	0														0	0				1					0	1	0	0	1	1	1
s376 2	Sputum	4	t050	08-16-02-16-34-34-17-34-16-34																															0	1	0	0	1	1	1
s376 3	Sputum	4	t050	08-16-02-16-34-34-17-34-16-34																															0	1	0	0	1	1	1
s377	Throat	4	t050	08-16-02-16-34-34-17-34-16-34		4/23/2009	21	6,38	3,06	7,79	0														0	0				1					0	1	0	0	1	1	1
s378 1	Throat	4	t050	08-16-02-16-34-34-17-34-16-34		4/23/2009	21	6,38	3,06	7,79	0														0	0				1					0	1	0	0	1	1	1
s378 2	Throat	4	t050	08-16-02-16-34-34-17-34-16-34																															0	1	0	0	1	1	1
s378 3	Throat	4	t050	08-16-02-16-34-34-17-34-16-34																															0	1	0	0	1	1	1
s737 1	Sputum	5	t295	08-16-02-16-34-34-17-34-34		7/23/2009	21	6,46	3,47	7,87	1							1	Amoxicillin	7	2009	7	2009	3	0	0				1					0	1	0	0	1	1	1
s737 2	Sputum	5	t050	08-16-02-16-34-34-17-34-16-34																															0	1	0	0	1	1	1
s738	Sputum	5	t050	08-16-02-16-34-34-17-34-16-34		7/23/2009	21	6,46	3,47	7,87	1							1	Amoxicillin	7	2009	7	2009	3	0	0				1					0	1	0	0	1	1	1
s1117 1	Sputum	6	t6172	11-19-12-21-17-34-24		10/22/2009	21	7,61	2,59	5,75	0														0	1	1	1	28	1	Ciprofloxacin	1	8/7/2009	14	0	1	0	0	1	1	1
s1117 2	Sputum	6	t024	11-12-21-17-34-24-34-22-25																															0	1	0	0	1	1	1
s1117 3	Sputum	6	t008	11-19-12-21-17-34-24-34-22-25																															0	1	0	0	1	1	1
s1118	Nose	6	t050	08-16-02-16-34-34-17-34-16-34		10/22/2009	21	7,61	2,59	5,75	0														0	1	1	1	28	1	Ciprofloxacin	1	8/7/2009	14	0	1	0	0	1	1	1
s1641 1	Sputum	7	t050	08-16-02-16-34-34-17-34-16-34		2/4/2010	22	6,37	3,18	7,78	1	1	1	2010	1	2010	3	1	Roxithromycin	12	2009	12	2009	3	0	0				1					0	1	0	0	1	0	1
s1641 2	Sputum	7	t050	08-16-02-16-34-34-17-34-16-34																															0	1	0	0	1	1	1
s1641 3	Sputum	7	t050	08-16-02-16-34-34-17-34-16-34																															0	1	0	0	1	1	1
s1642	Nose	7	t050	08-16-02-16-34-34-17-34-16-34		2/4/2010	22	6,37	3,18	7,78	1	1	1	2010	1	2010	3	1	Roxithromycin	12	2009	12	2009	3	0	0				1					0	1	0	0	1	1	1
s2116 1	Sputum	8	t008	11-19-12-21-17-34-24-34-22-25		5/5/2010	22	6,16	2,58	7,84	0														0	0				1					0	1	0	0	1	1	1
s2116 2	Sputum	8	t050	08-16-02-16-34-34-17-34-16-34																															0	1	0	0	1	1	1
s2116 3	Sputum	8	t050	08-16-02-16-34-34-17-34-16-34																															0	1	0	0	1	0	1

## Sheet: z1p5
Labor-Nr.	Specimen	Visit	spa-Typ	Repeats	Sex	Date of visit	Age at visit	FEV	MEF	VC	AntiStaph	Cef	CefBegM	CefBegJ	CefEndM	CefEndJ	CefInd	ABstaph	ABstaphBegM	ABstaphBegJ	ABstaphEndM	ABstaphEndJ	ABstaphInd	Azi	InhalAB	ABNUM	ABMed	ABGabe	ABBegDTC	ABTage	PSSA3	MSSA3	MLSB3	MRSA3	Amino3	Gyra3	ResTMP3
s146	Nose	1	t1050	08-96-34	m	1/29/2009	8	141	,74	1,69	1	1	12	2008	4	2009	1							0	0	1					0	1	0	0	1	1	1
s147	Throat	1	t1050	08-96-34		1/29/2009	8	141	,74	1,69	1	1	12	2008	4	2009	1							0	0	1					0	1	0	0	1	1	1
s400	Nose	2	t1050	08-96-34		4/30/2009	8	1,75	1,21	1,96	0													0	0	1	Cefaclor 2 x 500 mg bis 4/09 Dauerproph. im Winter	1	12/15/2008		0	1	0	0	1	1	1
s401 1	Throat	2	t1050	08-96-34		4/30/2009	8	1,75	1,21	1,96	0													0	0	1	Cefaclor 2 x 500 mg bis 4/09 Dauerproph. im Winter	1	12/15/2008		0	1	0	0	1	1	1
s970	Nose	3	t1050	08-96-34		9/17/2009	8	1,6	,89	2,08	0													0	0	1					0	1	0	0	1	1	1
s971	Throat	3	t1050	08-96-34		9/17/2009	8	1,6	,89	2,08	0													0	0	1					0	1	0	0	1	1	1
s2659 2	Nose	6	t1050	08-96-34																											1	1	0	0	1	1	1
s2659 1	Nose	6	t1050	08-96-34		9/16/2010	8	1,94	1,12	2,25	1							1	9	2010	9	2010	3	0	0	1		1	9/3/2010	7	0	1	0	0	1	1	1
s2660 1	Throat	6	t1050	08-96-34		9/16/2010	8	4,27	1,54	8,17	1	1	7	2010	8	2010	3							0	0	1					1	1	0	0	1	0	1
s2660 2	Throat	6	t1050	08-96-34																											1	1	0	0	1	0	1
s3057	Nose	7	t1050	08-96-34		1/13/2011	10	2,22	1,61	2,48	1	1	11	2010	12	2010	3							0	0	1
s3058	Throat	7	t1050	08-96-34		1/13/2011	10	2,22	1,61	2,48	1	1	11	2010	12	2010	3							0	0	1					0	1	0	0	1	1	1

## Sheet: z1p6
Labor-Nr.	Specimen	Visit	spa-Typ	Repeats	Sex	Date of visit	Age at visit	FEV	MEF	VC	AntiStaph	Cef	CefBegM	CefBegJ	CefEndM	CefEndJ	CefInd	Azi	InhalAB	ABNUM	ABMed	ABGabe	ABBegDTC	PSSA3	MSSA3	MLSB3	MRSA3	Amino3	Gyra3	ResTMP3
s18	Nose	1	t1050	08-96-34	m	7/31/2008	7	1,41	,73	1,88	0							0	0	1				0	1	0	0	1	1	1
s19	Throat	1	t1050	08-96-34		7/31/2008	7	1,41	,73	1,88	0							0	0	1				0	1	0	0	1	1	1
s403	Throat	4	t1406	04-34-22-17-23-24-24		4/30/2009	8				0							0	0	1	Cefaclor 2 x 500 mg Dauerproph. im Winter bis 4/09	1	12/15/2008	0	1	0	0	1	1	1
s969	Throat	5	t1050	08-96-34		9/17/2009	8	1,69	,96	2,03	1	1	8	2009	8	2009	3	0	0	1				0	1	0	0	1	1	1
s1465	Throat	6	t1050	08-96-34		1/14/2010	9	1,78	,92	2,19	1	1	11	2009			1	0	0	1				0	1	0	0	1	1	1

## Sheet: z1p7
Labor-Nr.	Specimen	Visit	spa-Typ	Repeats	Sex	Date of visit	Age at visit	FEV	MEF	VC	AntiStaph	Cef	CefBegM	CefBegJ	CefEndM	CefEndJ	CefInd	ABstaph	ABstaphTxt	ABstaphBegM	ABstaphBegJ	ABstaphEndM	ABstaphEndJ	ABstaphInd	Azi	InhalAB	Tobra	TobraZyk	TobraTage	TobraOn	ABNUM	ABMed	ABGabe	ABBegDTC	ABTage	PSSA3	MSSA3	MLSB3	MRSA3	Amino3	Gyra3	ResTMP3
s23 1	Throat	1	t277	09-20-16-13-13-17-34-16-34	f	8/4/2008	11	2,04	1,2	2,49	1	1	5	2008	6	2008									0	0					1					0	1	0	0	1	0	1
s23 2	Throat	1	t4870	08-16-16-02-24																																0	1	0	0	1	1	1
s23 3	Throat	1	t1050	08-96-34																																0	1	0	0	1	1	1
s73 1	Throat	2	t040	09-02-16-13-17-34-16-34		12/1/2008	11	2,05	1,09	2,4		1	11	2008	11	2008	3								0	0					1					0	1	0	0	1	0	1
s73 2	Throat	2	t004	09-02-16-13-13-17-34-16-34																																0	1	0	0	1	0	1
s303 1	Throat	3	t004	09-02-16-13-13-17-34-16-34		3/26/2009	12	2,1	1,05	2,5	1	1	12	2008	5	2009	2								0	0					1					0	1	0	0	1	0	1
s303 2	Throat	3	t004	09-02-16-13-13-17-34-16-34																																0	1	0	0	1	0	1
s677 1	Throat	4	t004	09-02-16-13-13-17-34-16-34		7/7/2009	12	1,93	1,02	2,31		1	12	2008	5	2009	2									1	1	1	28		1	Ciproflaxin	1	6/6/2009	21	0	1	0	0	1	0	1
s1042 1	Nose	5	t346	07-23-12-34-12-12-23-02-12-23		10/5/2009	12	2,15	1,16	2,44	0														0	0					1					0	1	0	0	1	1	1
s1042 2	Nose	5	t004	09-02-16-13-13-17-34-16-34																																0	1	0	0	1	0	1
s1043 1	Throat	5	t346	07-23-12-34-12-12-23-02-12-23		10/5/2009	12	2,15	1,16	2,44	0														0	0					1					0	1	0	0	1	1	1
s1043 2	Throat	5	t004	09-02-16-13-13-17-34-16-34																																0	1	0	0	1	0	1
s1428	Nose	6	t004	09-02-16-13-13-17-34-16-34		12/28/2009	12	,63	,6	,67	1	1	12	2009	12	2009	3								0	0					1					0	1	0	0	1	0	1
s1429 1	Throat	6	t004	09-02-16-13-13-17-34-16-34		12/28/2009	12	,63	,6	,67	1	1	12	2009	12	2009	3								0	0					1					0	1	0	0	1	0	1
s1429 2	Throat	6	t004	09-02-16-13-13-17-34-16-34																																0	1	0	0	1	0	1
s1429 3	Throat	6	t004	09-02-16-13-13-17-34-16-34																																0	1	0	0	1	0	1
s1815 1	Nose	8	t346	07-23-12-34-12-12-23-02-12-23		3/1/2010	13	2,33	1,11	3,01	0														0	0					1					0	1	0	0	1	1	1
s1815 2	Nose	8	t008	11-19-12-21-17-34-24-34-22-25																																0	1	0	0	1	1	1
s1816 1	Throat	8	t2398	07-23-12-34-12-66-23-02-12-23		3/1/2010	13	2,33	1,11	3,01	0														0	0					1					0	1	0	0	1	1	1
s1816 2	Throat	8	t004	09-02-16-13-13-17-34-16-34																																0	1	0	0	1	0	1
s1816 3	Throat	8	t008	11-19-12-21-17-34-24-34-22-25																																0	1	0	0	1	1	1
s2008	Nose	9	t346	07-23-12-34-12-12-23-02-12-23		4/19/2010	13	2,5	1,3	3,16	0														0	0					1					0	1	0	0	1	1	1
s2009	Throat	9	t008	11-19-12-21-17-34-24-34-22-25		4/19/2010	13	2,5	1,3	3,16	0														0	0					1					0	1	0	0	1	1	1
s2152 1	Nose	10	t346	07-23-12-34-12-12-23-02-12-23		5/11/2010	13	2,08	,76	2,64	1	1	4	2010	5	2010	3								0	0					1					0	1	0	0	1	1	1
s2152 2	Nose	10	t004	09-02-16-13-13-17-34-16-34																																0	1	0	0	1	0	1
s2153 1	Throat	10	t004	09-02-16-13-13-17-34-16-34		5/11/2010	13	2,08	,76	2,64	1	1	4	2010	5	2010	3								0	0					1					0	1	0	0	1	0	1
s2153 2	Throat	10	t346	07-23-12-34-12-12-23-02-12-23																																0	1	0	0	1	1	1
s2153 3	Throat	10	t346	07-23-12-34-12-12-23-02-12-23																																0	1	0	0	1	1	1
s2153 4	Throat	10	n.t.	n.t.(in Hyg bestätigt, auch mit Altern.Primer)																																1	1	0	0	1	1	1
s2271	Nose	11	t5210	08-16-02-25-25-34-24-25		6/7/2010	13	2,41	1,23	3,21	1							1	Ulacid	5	2010	5	2010	3	0	0					1					0	0	1	1	1	1	0
s2272 1	Throat	11	t008	11-19-12-21-17-34-24-34-22-25		6/7/2010	13	2,41	1,23	3,21	1							1	Ulacid	5	2010	5	2010	3	0	0					1					0	1	0	0	1	1	1
s2272 2	Throat	11	t5210	08-16-02-25-25-34-24-25																																0	0	1	1	0	1	0

## Sheet: z1p8
Labor-Nr.	Specimen	Visit	spa-Typ	Repeats	Sex	Date of visit	Age at visit	FEV	MEF	VC	AntiStaph	Cef	CefBegM	CefBegJ	CefEndM	CefEndJ	CefInd	ABstaph	ABstaphTxt	ABstaphBegM	ABstaphBegJ	ABstaphEndM	ABstaphEndJ	ABstaphInd	Azi	InhalAB	Poly	PolyZyk	PolyTage	Tobra	TobraZyk	TobraTage	ABNUM	ABMed	ABGabe	ABBegDTC	ABTage	PSSA3	MSSA3	MLSB3	MRSA3	Amino3	Gyra3	ResTMP3
s24	Nose	1	t1978	04-16-34-16-12-25-22-22-34	f	8/4/2008	10	2,83	2,25	3,08	1							1	Clarithromycin	5	2008	5	2008		0	0							1					0	1	0	0	0	1	0
s25	Throat	1	t1978	04-16-34-16-12-25-22-22-34		8/4/2008	10	2,83	2,25	3,08	1							1	Clarithromycin	5	2008	5	2008		0	0							1					0	1	1	0	1	0	1
s45 1	Throat	2	t1978	04-16-34-16-12-25-22-22-34		10/2/2008	10	2,63	2,12	3,11								1	Ciprofloxacin wg. Pseudomonas	7	2008	8	2008	3	0	1				1	3	28	1	Ciprofloxacin	1	7/10/2008	28	0	1	0	0	0	1	0
s45 2	Throat	2	t1978	04-16-34-16-12-25-22-22-34																																		0	1	0	0	1	1	1
s45 3	Throat	2	t1978	04-16-34-16-12-25-22-22-34																																		0	1	0	0	1	0	1
s112	Throat	3	t1978	04-16-34-16-12-25-22-22-34		1/5/2009	11				1							1	Tobramycin: durchgehend 2 x 150 mg bis 15.12.2008	12	2008	12	2008	3	0	1				1			1	Clarithromycin	1	12/20/2008	14	0	1	1	0	1	1	1
s353 1	Throat	4	t1978	04-16-34-16-12-25-22-22-34		4/16/2009	11	2,64	1,78	3,36	1	1	4	2009	4	2009	2								0								1	Ciprofloxacin	1	3/3/2009	21	0	1	0	0	0	0	1
s353 2	Throat	4	t1978	04-16-34-16-12-25-22-22-34																																		0	1	0	0	0	0	1
s353 3	Throat	4	t1978	04-16-34-16-12-25-22-22-34																																		0	1	0	0	0	0	1
s714	Throat	5	t5761	07-12-12-17-13-13-34-34-33-34		7/13/2009	11	3,17	3,17	3,38								1	Cefuroxim	6	2009	6	2009	3			1	3	28				1					0	1	0	0	0	0	1
s1068	Nose	6	t045	26-17-20-17-12-17-16		10/12/2009	11	2,88	2	3,33	1	1	10	2009	10	2009	3								0	0							1					0	1	0	0	0	0	1
s1213	Nose	7	t1978	04-16-34-16-12-25-22-22-34		11/16/2009	12	2,88	1,77	3,53	1	1	10	2009	10	2009	3								0	0							1					0	1	0	0	0	0	1
s1214 1	Throat	7	t1978	04-16-34-16-12-25-22-22-34		11/16/2009	12	2,88	1,77	3,53	1	1	10	2009	10	2009	3								0	0							1					0	1	0	0	0	0	1
s1214 2	Throat	7	t1978	04-16-34-16-12-25-22-22-34																																		0	1	0	0	0	0	1
s1817 1	Nose	8	t1978	04-16-34-16-12-25-22-22-34		3/1/2010	12	2,05	1,21	3,4	1	1	12	2009	12	2009	3	1	Cefixim	11	2009	11	2009	3	0	0							1					0	1	0	0	0	0	1
s1817 2	Nose	8	t1978	04-16-34-16-12-25-22-22-34																																		0	1	0	0	1	0	1
s1818	Throat	8	t1978	04-16-34-16-12-25-22-22-34		3/1/2010	12	2,05	1,21	3,4	1	1	12	2009	12	2009	3	1	Cefixim	11	2009	11	2009	3	0	0							1					0	1	0	0	1	0	1
s2283	Nose	9	t1978	04-16-34-16-12-25-22-22-34		6/7/2010	12	3,18	1,84	3,85	1	1	5	2010	6	2010	3								0	0							1					0	1	0	0	0	0	1
s2284	Throat	9	t1978	04-16-34-16-12-25-22-22-34		6/7/2010	12	3,18	1,84	3,85	1	1	5	2010	6	2010	3								0	0							1					0	1	0	0	1	0	1

## Sheet: z1p9
Labor-Nr.	Specimen	Visit	spa-Typ	Repeats	Sex	Date of visit	Age at visit	FEV	MEF	VC	AntiStaph	Cef	CefBegM	CefBegJ	CefEndM	CefEndJ	CefInd	ABstaph	ABstaphTxt	ABstaphBegM	ABstaphBegJ	ABstaphEndM	ABstaphEndJ	ABstaphInd	Azi	InhalAB	Tobra	TobraOn	ABNUM	ABMed	ABGabe	ABBegDTC	ABTage	PSSA3	MSSA3	MLSB3	MRSA3	Amino3	Gyra3	ResTMP3
s26 1	Sputum	1	t166	04-44-33-31-12-16-34-16-12-25-22-34	m																													0	1	1	0	1	1	1
s26 2	Sputum	1	t1577	15-21-16-02-25-17																														0	1	1	0	1	1	0
s27 1	Nose	1	t1577	15-21-16-02-25-17		8/7/2008	15	2,64	2,11	2,89	1	1	6	2008	6	2008	3								0	0			1					0	1	1	0	1	1	1
s27 2	Nose	1	t1577	15-21-16-02-25-17																														0	1	1	0	1	1	1
s27 3	Nose	1	t1577	15-21-16-02-25-17																														0	1	1	0	1	1	1
s54	Sputum	2	t166	04-44-33-31-12-16-34-16-12-25-22-34		11/25/2008	16	2,02	,97	2,4	0														0	0			1	Tobramycin	2	9/9/2008	14	0	1	0	0	0	1	0
s54 2	Sputum	2	t1577	15-21-16-02-25-17																														0	1	1	0	1	1	1
s54 3	Sputum	2	t1577	15-21-16-02-25-17																														0	1	1	0	1	1	1
s55	Nose	2	t1577	15-21-16-02-25-17		11/25/2008	16	2,02	,97	2,4	0														0	0			1	Tobramycin	2	9/9/2008	14	0	1	1	0	1	0	1
s56	Throat	2	t166	04-44-33-31-12-16-34-16-12-25-22-34		11/25/2008	16	2,02	,97	2,4	0														0	0			1	Tobramycin	2	9/9/2008	14	0	1	0	0	0	1	0
s188 1	Sputum	3	t1577	15-21-16-02-25-17		2/19/2009	16	2,95	2,07	3,24	1	1	2	2009	3	2009	3								0	0			1	Cefaclor	1	12/15/2008	28	0	1	1	0	1	1	1
s188 2	Sputum	3	t1577	15-21-16-02-25-17																														0	1	1	0	1	1	1
s189	Nose	3	t1577	15-21-16-02-25-17		2/19/2009	16	2,95	2,07	3,24	1	1	2	2009	3	2009	3								0	0			1	Cefaclor	1	12/15/2008	28
s306	Nose	4	t1577	15-21-16-02-25-17		3/26/2009	16	3,54	3,55	3,69	0														0	0			1	Ciprobay	1	2/19/2009	15	0	1	1	0	1	0	1
s307 1	Throat	4	t1577	15-21-16-02-25-17		3/26/2009	16	3,54	3,55	3,69	0														0	0			1	Ciprobay	1	2/19/2009	15	0	1	1	0	1	1	1
s307 2	Throat	4	t1577	15-21-16-02-25-17																														0	1	1	0	1	0	1
s307 3	Throat	4	t1577	15-21-16-02-25-17																														0	1	1	0	1	0	1
s588 1	Throat	5	t1577	15-21-16-02-25-17		6/16/2009	16	3,5	2	4	1	1	3	2009	3	2009	3								0	0			1					0	1	1	0	1	0	1
s588 2	Throat	5	t1577	15-21-16-02-25-17																														0	1	0	0	1	1	1
s588 3	Throat	5	t1577	15-21-16-02-25-17																														0	1	1	0	1	0	1
s588 4	Throat	5	t1577	15-21-16-02-25-17																														0	1	1	0	1	0	1
s589 1	Throat	5	t1577	15-21-16-02-25-17		6/16/2009	16	3,5	2	4	1	1	3	2009	3	2009	3								0	0			1					0	1	1	0	1	1	1
s589 2	Throat	5	t1577	15-21-16-02-25-17																														0	1	1	0	1	0	1
s589 3	Throat	5	t1577	15-21-16-02-25-17																														0	1	1	0	0	1	0
s589 4	Throat	5	t1577	15-21-16-02-25-17																														0	1	1	0	1	1	0
s911 1	Throat	6	t1577	15-21-16-02-25-17		9/7/2009	16	3,92	3,93	4,09	1	1	6	2009	6	2009	3	1	Ciprofloxacin ( 14 Tage)	7	2009	7	2009	3	0	1	1	1	1	Ciprofloxacin	1	8/24/2009		0	1	1	0	1	0	1
s911 2	Throat	6	t1577	15-21-16-02-25-17																														0	1	1	0	1	0	1
s911 3	Throat	6	t1577	15-21-16-02-25-17																														0	1	1	0	1	1	1
s911 4	Throat	6	t1577	15-21-16-02-25-17																														0	1	1	0	1	1	1
s911 5	Throat	6	t1577	15-21-16-02-25-17																														0	1	1	0	1	1	1
s1486 1	Nose	7	t005	26-23-13-23-31-05-17-25-17-25-16-28		1/19/2010	17	3,72	3,48	3,92	0														0	1	1		1					0	1	1	0	1	1	1
s1486 2	Nose	7	t1577	15-21-16-02-25-17																														0	1	1	0	1	0	1
s1486 3	Nose	7	t1577	15-21-16-02-25-17																														0	1	1	0	1	1	1
s1486 4	Nose	7	t1577	15-21-16-02-25-17																														0	1	1	0	1	1	0
s1487	Throat	7	t166	04-44-33-31-12-16-34-16-12-25-22-34		1/19/2010	17	3,72	3,48	3,92	0														0	1	1		1					0	1	1	0	1	1	1
s2039	Nose	8	t1577	15-21-16-02-25-17		4/26/2010	17	3,78	2,71	4,12	1	1	2	2010	2	2010	3								0	0			1					0	1	1	0	1	1	1
s2040 1	Throat	8	t166	04-44-33-31-12-16-34-16-12-25-22-34		4/26/2010	17	3,78	2,71	4,12	1	1	2	2010	2	2010	3								0	0			1					0	1	0	0	1	1	1
s2040 2	Throat	8	t1577	15-21-16-02-25-17																														0	1	0	1	1	0	1
s2040 3	Throat	8	t1577	15-21-16-02-25-17																														0	1	1	0	1	0	1
s2040 4	Throat	8	t1577	15-21-16-02-25-17																														0	1	1	0	1	1	1

## Sheet: z1p10
Labor-Nr.	Specimen	Visit	spa-Typ	Repeats	Sex	Date of visit	Age at visit	FEV	MEF	VC	AntiStaph	Cot	CotBegM	CotBegJ	CotEndM	CotEndJ	CotInd	Flu	FluBegM	FluBegJ	FluEndM	FluEndJ	FluInd	Cef	CefBegM	CefBegJ	CefEndM	CefEndJ	CefInd	ABstaph	ABstaphTxt	ABstaphBegM	ABstaphBegJ	ABstaphEndM	ABstaphEndJ	ABstaphInd	Azi	AziBegM	AziBegJ	AziEndM	AziEndJ	AziOn	InhalAB	Poly	PolyZyk	PolyTage	ABNUM	ABMed	ABGabe
s29 1	Sputum	1	t091	07-23-21-17-34-12-23-02-12-23	f	8/7/2008	12	,97	,34	1,76														1	4	2008	4	2008	3								0						0				1	Cefaclor	1
s29 2	Sputum	1	t211	11-19-12-12-21-17-34-24-34-22-25
s30 1	Nose	1	t050	08-16-02-16-34-34-17-34-16-34		8/7/2008	12	,97	,34	1,76														1	4	2008	4	2008	3								0						0				1	Cefaclor	1
s30 2	Nose	1	t493	04-34-17-66-32-17-23-24
s30 3	Nose	1	t493	04-34-17-66-32-17-23-24
s31	Throat	1	t091	07-23-21-17-34-12-23-02-12-23		8/7/2008	12	,97	,34	1,76														1	4	2008	4	2008	3								0						0				1	Cefaclor	1
s59 1	Sputum	2	t091	07-23-21-17-34-12-23-02-12-23		11/25/2008	12	1,19	,34	1,66	1							1	9	2008	9	2008	3	1	10	2008	10	2008	3								0						0				1
s59 2	Sputum	2	t050	08-16-02-16-34-34-17-34-16-34
s59 3	Sputum	2	t3331	04-12-17-20-17-12-17
s60 1	Nose	2	t050	08-16-02-16-34-34-17-34-16-34		11/25/2008	12	1,19	,34	1,66	1							1	9	2008	9	2008	3	1	10	2008	10	2008	3								0						0				1
s60 2	Nose	2	t3331	04-12-17-20-17-12-17
s61 1	Throat	2	t050	08-16-02-16-34-34-17-34-16-34		11/25/2008	12	1,19	,34	1,66	1							1	9	2008	9	2008	3	1	10	2008	10	2008	3								0						0				1
s61 2	Throat	2	t091	07-23-21-17-34-12-23-02-12-23
s310 1	Nose	3	t1577	15-21-16-02-25-17		3/26/2009	12	1,61	,63	2,7	0																										0						0				1
s310 2	Nose	3	t2133	07-23-21-33-22-17
s310 3	Nose	3	t166	04-44-33-31-12-16-34-16-12-25-22-34
s311 1	Throat	3	t2133	07-23-21-33-22-17		3/26/2009	12	1,61	,63	2,7	0																										0						0				1
s311 2	Throat	3	t2133	07-23-21-33-22-17
s635 1	Nose	4	t209	07-16-12-23-34		6/25/2009	12	1,32	,53	1,65	0																										1	3	2009	6	2009	1	0				1
s635 2	Nose	4	t209	07-16-12-23-34
s636 1	Throat	4	t209	07-16-12-23-34		6/25/2009	12	1,32	,53	1,65	0																										1	3	2009	6	2009	1	0				1
s636 2	Throat	4	t209	07-16-12-23-34
s1215	Nose	6	t209	07-16-12-23-34		11/16/2009	13	1,61	,64	2,78	1	1	8	2009	9	2009	2													1	Ciprobay 15.9. - 1.10.2009	9	2009	10	2009	3	0						1	1	1	35	1
s1216	Throat	6	t209	07-16-12-23-34		11/16/2009	13	1,61	,64	2,78	1	1	8	2009	9	2009	2													1	Ciprobay 15.9. - 1.10.2009	9	2009	10	2009	3	0						1	1	1	35	1
s1494 1	Nose	7	t209	07-16-12-23-34		1/18/2010	13	1,64	,87	1,91	0																										1	11	2009				0				1
s1494 2	Nose	7	t209	07-16-12-23-34
s1494 3	Nose	7	t209	07-16-12-23-34
s1495	Throat	7	t209	07-16-12-23-34		1/18/2010	13	1,64	,87	1,91	0																										1	11	2009				0				1
s1874 1	Nose	8	t209	07-16-12-23-34		3/15/2010	13	1,49	,45	1,96	1	1	1	2010	2	2010	3																				1	11	2009				0				1
s1874 2	Nose	8	t209	07-16-12-23-34
s1874 3	Nose	8	t078	04-21-12-41-20-17-12-12-17
s1875 1	Throat	8	t209	07-16-12-23-34		3/15/2010	13	1,49	,45	1,96	1	1	1	2010	2	2010	3																				1	11	2009				0				1
s1875 2	Throat	8	t209	07-16-12-23-34
s2287	Nose	9	t209	07-16-12-23-34		6/10/2010	13	1,59	,41	2,57	1													1	2	2010	3	2010	3	1	Avalox	4	2010	4	2010	3	0						0				1	Meronem	2
s2288	Throat	9	t209	07-16-12-23-34		6/10/2010	13	1,59	,41	2,57	1													1	2	2010	3	2010	3	1	Avalox	4	2010	4	2010	3	0						0				1	Meronem	2
[truncated: 9 more columns]

[truncated: 173 more sheets: z1p11, z1p12, z1p13, z1p14, z1p15, z2p1, z2p2, z2p3, z2p4, z2p6, z2p7, z2p8, z2p9, z2p10, z2p11, z2p12, z2p13, z3p1, z3p2, z3p3 …]
